# Supplementary material for: The Influence of Sport Nutrition Knowledge on Body Composition and Perceptions of Dietary Requirements in Collegiate Athletes
Source: Nutrients. 2021 Jun 29;13(7):2239. doi: 10.3390/nu13072239 (PMC8308384; doi:10.3390/nu13072239)
Supplement: Supplementary file 1 [file nutrients-13-02239-s001.zip]

Archive with 1 entries (1 files):
- nutrients-1248523-supplementary.pdf
